# Supplementary material for: Melatonin Alleviates the Impairment of Muscle Bioenergetics and Protein Quality Control Systems in Leptin-Deficiency-Induced Obesity
Source: Antioxidants (Basel). 2023 Nov 3;12(11):1962. doi: 10.3390/antiox12111962 (PMC10669624; doi:10.3390/antiox12111962)
Supplement: Supplementary file 1 [file antioxidants-12-01962-s001.zip]

Archive with 1 entries (1 files):
- antioxidants-2640572-supplementary.pdf
